# Supplementary material for: Tactile Detection in Fibromyalgia: A Systematic Review and a Meta-Analysis
Source: Front Pain Res (Lausanne). 2021 Dec 24;2:740897. doi: 10.3389/fpain.2021.740897 (PMC8915638; doi:10.3389/fpain.2021.740897)
Supplement: Supplementary file 1 [file Table_1.XLSX]

## Sheet: Medline
	Medline (OVID)
#	Requête	2020-06-18
1	exp Fibromyalgia/	8385
2	(Fibromyalgi* or Fibrositi* or "Muscular Rheumatism" or Fibromyositis).ab,kf,ti.	10913
3	1 or 2	11884
4	Physical Stimulation/ or Electric Stimulation/	130638
5	exp Touch/	16105
6	exp Vibration/	24925
7	Pressure/	72480
8	(((physical or mechanical or electric* or laser) adj2 stimulation*) or touch* or tactile or taction* or vibration* or "Quantitative sensory testing" or pressure*).ab,kf,ti.	1036030
9	or/4-8	1132870
10	Perception/ or Sensation/	49210
11	exp Pain Perception/	5042
12	Sensory Thresholds/	16642
13	exp Pain Threshold/	12877
14	Touch Perception/	2954
15	exp Pain Measurement/	85495
16	exp Pain/	393675
17	Sensation Disorders/	5128
18	exp Somatosensory Disorders/	21832
19	Perceptual Disorders/ or Perceptual Distortion/	8707
20	(perception* or perceptual or pain* or nociception* or Nociperception*).ab,kf,ti.	969322
21	("threshold*").ab,kf,ti.	261597
22	("physical suffering*" or ache or aches).ab,kf,ti.	17937
23	((sense* or sensory) adj2 disorder*).ab,kf,ti.	1250
24	(somatosensor* or "Position Sense* Disorder*" or "Propriocepti* Disorder*" or sensation*).ab,kf,ti.	73633
25	(hyperalges* or allodynia* or Hyperesthesia* or Oxyesthesia* or "Hyperesthetic Sensation*").ab,kf,ti.	20067
26	(Hypesthesia* or numb* or Paresthesia*).ab,kf,ti.	2109353
27	("sensory neglect*" or "Hemisensory Neglect*" or "Hemispatial Neglect*").ab,kf,ti.	659
28	or/10-27	3433640
29	3 and 9 and 28	770
Supplementary Table 1. Search strategies for Medline (via Ovid).

## Sheet: Cochrane
	Cochrane
#	Requête	2020-06-18
#1	MeSH descriptor: [Fibromyalgia] explode all trees	1345
#2	(Fibromyalgi* or Fibrositi* or "Muscular Rheumatism" or Fibromyositis):ti,ab,kw	2947
#3	#1 or #2	2947
#4	MeSH descriptor: [Physical Stimulation] this term only	714
#5	MeSH descriptor: [Electric Stimulation] this term only	1741
#6	MeSH descriptor: [Touch] explode all trees	636
#7	MeSH descriptor: [Vibration] explode all trees	1072
#8	MeSH descriptor: [Pressure] this term only	2542
#9	((((physical or mechanical or electric* or laser) NEAR/2 stimulation*) or touch* or tactile or taction* or vibration* or "Quantitative sensory testing" or pressure*)):ti,ab,kw	161235
#10	#4 or #5 or #6 or #7 or #8 or #9	161235
#11	MeSH descriptor: [Perception] this term only	1428
#12	MeSH descriptor: [Sensation] this term only	809
#13	MeSH descriptor: [Pain Perception] explode all trees	406
#14	MeSH descriptor: [Sensory Thresholds] explode all trees	3056
#15	MeSH descriptor: [Pain Threshold] explode all trees	1638
#16	MeSH descriptor: [Touch Perception] this term only	80
#17	MeSH descriptor: [Pain Measurement] explode all trees	20936
#18	MeSH descriptor: [Pain] explode all trees	48099
#19	MeSH descriptor: [Sensation Disorders] this term only	276
#20	MeSH descriptor: [Somatosensory Disorders] explode all trees	1072
#21	MeSH descriptor: [Perceptual Disorders] this term only	234
#22	MeSH descriptor: [Perceptual Distortion] this term only	87
#23	((perception* or perceptual or pain* or nociception* or Nociperception*)):ti,ab,kw	199825
#24	(threshold*):ti,ab,kw	24486
#25	(("physical suffering*" or ache or aches)):ti,ab,kw	756
#26	(((sense* or sensory) NEAR/2 disorder*)):ti,ab,kw	118
#27	((somatosensor* or "Position Sense* Disorder*" or "Propriocepti* Disorder*" or sensation*)):ti,ab,kw	12315
#28	((hyperalges* or allodynia* or Hyperesthesia* or Oxyesthesia* or "Hyperesthetic Sensation*")):ti,ab,kw	2016
#29	((Hypesthesia* or numb* or Paresthesia*)):ti,ab,kw	193860
#30	(("sensory neglect*" or "Hemisensory Neglect*" or "Hemispatial Neglect*")):ti,ab,kw	85
#31	#11 OR #12 OR #13 OR #14 OR #15 OR #16 OR #17 OR #18 OR #19 OR #20 OR #21 OR #22 OR #23 OR #24 OR #25 OR #26 OR #27 OR #28 OR #29 OR #30	386083
#32	#3 AND #10 AND #31	389
Supplementary Table 2. Search strategies for Cochrane.

## Sheet: PsycINFO
	PsycINFO (OVID)
#	Requête	2020-06-18
1	exp Fibromyalgia/	2003
2	(Fibromyalgi* or Fibrositi* or "Muscular Rheumatism" or Fibromyositis).ab,id,ti.	3278
3	1 or 2	3303
4	exp Physical Contact/	2234
5	exp Vibration/	1542
6	(((physical or mechanical or electric* or laser) adj2 stimulation*) or touch* or tactile or taction* or vibration* or "Quantitative sensory testing" or pressure*).ab,id,ti.	116937
7	or/4-6	118074
8	Perception/	22683
9	Perceptual Distortion/	690
10	Perceptual Constancy/	249
11	somesthetic perception/ or cutaneous sense/ or pain perception/ or pressure sensation/ or weight perception/	15713
12	thresholds/ or exp sensory adaptation/ or exp vibrotactile thresholds/	11765
13	exp Pain Measurement/	1606
14	exp Pain/	57192
15	exp Somatosensory Disorders/	1392
16	(perception* or perceptual or pain* or nociception* or Nociperception*).ab,id,ti.	437874
17	"threshold*".ab,id,ti.	51833
18	("physical suffering*" or ache or aches).ab,id,ti.	1850
19	((sense* or sensory) adj2 disorder*).ab,id,ti.	624
20	(somatosensor* or "Position Sense* Disorder*" or "Propriocepti* Disorder*" or sensation*).ab,id,ti.	41036
21	(hyperalges* or allodynia* or Hyperesthesia* or Oxyesthesia* or "Hyperesthetic Sensation*").ab,id,ti.	5831
22	(Hypesthesia* or numb* or Paresthesia*).ab,id,ti.	388104
23	("sensory neglect*" or "Hemisensory Neglect*" or "Hemispatial Neglect*").ab,id,ti.	602
24	or/8-23	904368
25	3 and 7 and 24	237
Supplementary Table 3. Search strategies for PsycINFO (via OVID).

## Sheet: CINAHL
	CINAHL (EBSCO)
#	Requête	2020-06-18
S1	(MH "Fibromyalgia")	6081
S2	TI ( Fibromyalgi* or Fibrositi* or "Muscular Rheumatism" or Fibromyositis ) OR AB ( Fibromyalgi* or Fibrositi* or "Muscular Rheumatism" or Fibromyositis )	6147
S3	S1 OR S2	7358
S4	(MH "Physical Stimulation") OR (MH "Electric Stimulation")	18873
S5	(MH "Touch")	4271
S6	(MH "Vibration")	4278
S7	(MH "Pressure")	9275
S8	(((physical or mechanical or electric* or laser) N2 stimulation*) or touch* or tactile or taction* or vibration* or "Quantitative sensory testing" or pressure*)	277753
S9	S4 OR S5 OR S6 OR S7 OR S8	277753
S10	(MH "Perception") OR (MH "Pain Threshold") OR (MH "Perceptual Distortion")	37789
S11	(MH "Pain Measurement")	50379
S12	(MH "Pain+")	217418
S13	(MH "Sensation Disorders") OR (MH "Sensory Defensiveness") OR (MH "Somatosensory Disorders+")	9434
S14	(MH "Perceptual Disorders")	1703
S15	(MH "Perceptual Distortion")	353
S16	(MH "Sensation")	4608
S17	TI ( perception* or perceptual or pain* or nociception* or Nociperception*) ) OR AB ( perception* or perceptual or pain* or nociception* or Nociperception*) )	410834
S18	TI threshold* OR AB threshold*	48093
S19	TI ( ("physical suffering*" or ache or aches) ) OR AB ( ("physical suffering*" or ache or aches) )	3280
S20	TI ( ((sense* or sensory) N2 disorder*) ) OR AB ( ((sense* or sensory) N2 disorder*) )	561
S21	TI ( (somatosensor* or "Position Sense* Disorder*" or "Propriocepti* Disorder*" or sensation*) ) OR AB ( (somatosensor* or "Position Sense* Disorder*" or "Propriocepti* Disorder*" or sensation*) )	15509
S22	TI ( (hyperalges* or allodynia* or Hyperesthesia* or Oxyesthesia* or "Hyperesthetic Sensation*") ) OR AB ( (hyperalges* or allodynia* or Hyperesthesia* or Oxyesthesia* or "Hyperesthetic Sensation*") )	5140
S23	AB ( (Hypesthesia* or numb* or Paresthesia*) ) OR TI ( (Hypesthesia* or numb* or Paresthesia*) )	366885
S24	TI ( ("sensory neglect*" or "Hemisensory Neglect*" or "Hemispatial Neglect*") ) OR AB ( ("sensory neglect*" or "Hemisensory Neglect*" or "Hemispatial Neglect*") )	150
S25	S10 OR S11 OR S12 OR S13 OR S14 OR S15 OR S16 OR S17 OR S18 OR S19 OR S20 OR S21 OR S22 OR S23 OR S24	885445
S26	S3 AND S9 AND S25	490
Supplementary Table 4. Search strategies for CINAHL (via EBSCO).

## Sheet: Web of Science
	Web of science
#	Requête	2020-06-18
#1	TS=(Fibromyalgi* or Fibrositi* or "Muscular Rheumatism" or Fibromyositis)	18079
#2	TS=((((physical or mechanical or electric* or laser) near/2 stimulation*) or touch* or tactile or taction* or vibration* or "Quantitative sensory testing" or pressure*))	2575449
#3	TS=((perception* or perceptual or pain* or nociception* or Nociperception*) )	1484286
#4	TS=(threshold*)	599752
#5	TS=(("physical suffering*" or ache or aches)	19328
#6	TS=(((sense* or sensory) near/2 disorder*))	1601
#7	TS=((somatosensor* or "Position Sense* Disorder*" or "Propriocepti* Disorder*" or sensation*))	94100
#8	TS=((hyperalges* or allodynia* or Hyperesthesia* or Oxyesthesia* or "Hyperesthetic Sensation*") )	28187
#9	TS=((Hypesthesia* or numb* or Paresthesia*) )	3991252
#10	TS=(("sensory neglect*" or "Hemisensory Neglect*" or "Hemispatial Neglect*") )	1453
#11	#10 OR #9 OR #8 OR #7 OR #6 OR #5 OR #4 OR #3	5925098
#12	#11 AND #2 AND #1	1408
Supplementary Table 5. Search strategies for Web of Science.

## Sheet: Embase
	Embase
#	Requête	2020-06-18
#1	fibromyalgia'/exp	20553
#2	fibromyalgi*:ab,kw,ti OR fibrositi*:ab,kw,ti OR 'muscular rheumatism':ab,kw,ti OR fibromyositis:ab,kw,ti	17241
#3	#1 OR #2	22236
#4	electrostimulation'/exp OR 'mechanical stimulation'/exp OR 'physical stimulation'/exp OR 'sensory stimulation'/de OR 'nociceptive stimulation'/exp OR 'somatosensory stimulation'/exp OR 'tactile stimulation'/exp OR 'skin stimulation'/exp OR 'stimulation'/exp OR 'stimulus'/exp OR 'quantitative sensory testing'/exp	265460
#5	touch'/exp	27780
#6	vibration'/de	34333
#7	pressure'/de	60220
#8	(((physical OR mechanical OR electric* OR laser) NEAR/2 stimulation*):ab,kw,ti) OR touch*:ab,kw,ti OR tactile:ab,kw,ti OR taction*:ab,kw,ti OR vibration*:ab,kw,ti OR 'quantitative sensory testing':ab,kw,ti OR pressure*:ab,kw,ti	1330206
#9	#4 OR #5 OR #6 OR #7 OR #8	1563113
#10	pain threshold'/de OR 'pressure pain threshold'/exp OR 'sensation'/de OR 'abnormal sensation'/exp OR 'pressure sensation'/exp OR 'skin sensation'/exp OR 'unpleasant sensation'/exp OR 'weird sensation'/exp OR 'perceptive threshold'/de OR 'tactile discrimination'/exp OR 'perception'/de OR 'somatosensory amplification'/exp	180508
#11	nociception'/exp	73528
#12	pain measurement'/exp	16061
#13	pain'/de OR 'application site pain'/exp OR 'mechanical hyperalgesia'/exp OR 'musculoskeletal pain'/exp OR 'nociceptive pain'/exp OR 'skin pain'/exp	455807
#14	somatosensory disorder'/exp OR 'sensory dysfunction'/de	116042
#15	hyperalgesia'/de OR 'hyperesthesia'/exp OR 'dysesthesia'/exp	92424
#16	perception disorder'/de	6323
#17	perception*:ab,kw,ti OR perceptual:ab,kw,ti OR pain*:ab,kw,ti OR nociception*:ab,kw,ti OR nociperception*:ab,kw,ti	1356468
#18	threshold*:ab,kw,ti	339696
#19	physical suffering*':ab,kw,ti OR ache:ab,kw,ti OR aches:ab,kw,ti	23321
#20	((sense* OR sensory) NEAR/2 disorder*):ab,kw,ti	1787
#21	somatosensor*:ab,kw,ti OR 'position sense* disorder*':ab,kw,ti OR 'proprioceptive disorder*':ab,kw,ti OR sensation*:ab,kw,ti	100659
#22	hyperalges*:ab,ti,kw OR allodynia*:ab,ti,kw OR hyperesthesia*:ab,ti,kw OR oxyesthesia*:ab,ti,kw OR 'hyperesthetic sensation*':ab,ti,kw	27388
#23	hypesthesia*:ab,kw,ti OR numb*:ab,kw,ti OR paresthesia*:ab,kw,ti	2800735
#24	sensory neglect*':ab,ti,kw OR 'hemisensory neglect*':ab,ti,kw OR 'hemispatial neglect*':ab,ti,kw	881
#25	#10 OR #11 OR #12 OR #13 OR #14 OR #15 OR #16 OR #17 OR #18 OR #19 OR #20 OR #21 OR #22 OR #23 OR #24 OR #25	4576123
#26	#3 AND #9 AND #26	1630
Supplementary Table 6. Search strategies for Embase.
