# Supplementary material for: Tactile Detection in Fibromyalgia: A Systematic Review and a Meta-Analysis
Source: Front Pain Res (Lausanne). 2021 Dec 24;2:740897. doi: 10.3389/fpain.2021.740897 (PMC8915638; doi:10.3389/fpain.2021.740897)
Supplement: Supplementary file 2 [file Table_2.XLSX]

## Sheet: Feuil1
		METHOD									RESULTS
			Stimulated sites								Thresholds (mean ± SD)
First author, year	Type of stimuli	Instrument	Painful	Non-painful	Not specified	Threshold assessment method	Threshold definition	Order of the stimulations across modalities	Order of the stimulations across sites	Statistical test	Painful site : FM vs Controls	Non-painful site : FM vs Controls	Not specified	t, F	p-value	Significativity (FM vs ctrls)
Kosek, 1996	non noxious	von Frey filaments	maximal pain site	minimal pain site	site contralateral to maximal pain site, site contralateral to minimal pain site	ML (5 runs)	mean		site contralateral to maximal pain site, site of maximal pain, site contralateral to minimal pain site, site of minimal pain	t-test	0,46 ± 0,25 vs 0,33 ± 0,05	0,43 ± 0,10 vs 0,37 ± 0,12	site contralateral to maximal pain site: 0,882 ± 0,369 vs 0,330 ± 0,089 site contralateral to minimal pain site: 0,490 ± 0,148 vs 0,381 ± 0,088			site contralateral to maximal pain site: > site contralateral to minimal pain site: = maximal pain site: = minimal pain site: =
Gerhardt, 2016	non noxious	von Frey filaments	paraspinal muscles of lumbar area	dorsum of ispilateral hand		ML (5 runs)	geometric mean	2	order of left and right sides randomized; order of the back and hand sites measures not specified	anova and ancova, post-hoc LSD	0.70 ± 0.56 vs 0.76±0.43	0.46±0.45 vs 0.40±0.56		comparison of the 4 groups of participants: painful site : F = 0,440 non-painful : F = 1,105	painful site: p = 0,725 non-painful site: p = 0,348	painful site: = non-painful site: =
	noxious	pinprick stimulators	paraspinal muscles of lumbar area	dorsum of ispilateral hand		ML (5 runs)	geometric mean	3	order of left and right sides randomized; order of the back and hand sites measures not specified	anova and ancova, post-hoc LSD	1.28 ± 0.44 vs 1.28 ± 0.48	1.7 ± 0.44 vs 1.7 ± 0.46		comparison of the 4 groups of participants: Painful : F = 0.302 Non-painful : F = 0,368	painful site: p = 0,824 non-painful site: p = 0,776	painful site: = non-painful site: =
Klauenberg, 2008	non noxious	von Frey filaments			palm of hand, dorsum of foot	ML (5 runs)	geometric mean	2		anova, post-hoc Sidak or Dunnett			right hand: - 0.558 ± 0.347 vs - 0.374 ± 0.409 left hand: - 0.511 ± 0.431 vs -0.481 ± 0.318 right foot: 0.556 ± 0.350 vs 0.443 ± 0.368 left foot: 0.621 ± 0.346 vs 0.485 ± 0.373			hand : = foot : =
	noxious	pinprick stimulators			palm of hand, dorsum of foot	ML (5 runs)	geometric mean	3		Anova, post-hoc Sidak or Dunnett			right hand: 1.674 ± 0.494 vs 1.743 ± 0.404 left hand: 1.742 ± 0.417 vs 1.713 ± 0.379 right foot: 1.685 ± 0.492 vs 1.730 ± 0.421 left foot: 1.729 ± 0.519 vs 1.744 ± 0.450			hand: = foot: =
Martinez-Jauand, 2012	non noxious	von Frey filaments			ventral wrist, elbow, index fingertip	Staircase	Lowest intensity perceived in 3 consecutive runs	counterbalanced between participants	counterbalanced between participants	anova			expressed in z-scores			wrist: = elbow: = index: =
de Siqueira, 2013	non noxious	von Frey filaments			3 trigeminal branches (ophtalmic, maxillar, mandibular), hand dorsum, tibia		mean of 3 runs			anova, Tukey post-hoc			right ophtalmic branch: 0,625 ± 0,3536 vs 0,585 ± 0,3476 left ophtalmic branch: 0,813 ± 1,0260 vs 0,617 ± 0,2925 right maxillary branch: 0,488 ± 0,1246 vs 0,548 ± 0,3080 left maxillary branch: 1,025 ± 1,0807 vs 0,588 ± 0,4158 right mandibular branch: 0,613 ± 0,2696 vs 0,633 ± 0,5672 left mandibular branch: 0,550 ± 0,2828 vs 0,688 ± 0,8858 right hand: 5,425 ± 9,7187 vs 1,105 ± 0,8921 left hand: 5,…			all sites combined: =
	noxious	disposable needles			3 trigeminal branches (ophtalmic, maxillar, mandibular), hand dorsum, tibia		mean of 3 runs			anova, Tukey post-hoc			right ophtalmic branch: 15,8 ± 13,5782 vs 5,087 ± 5,9538 left ophtalmic branch: 15,525 ± 10,8566 vs 6,757 ± 8,1701 right maxillary branch: 16,638 ± 13,9576 vs 4,703 ± 6,9082 left maxillary branch: 12,750 ± 10,7848 vs 5,108 ± 6,3305 right mandibular branch: 14,125 ± 10,6121 vs 4,958 ± 6,7805 left mandibular branch: 12,113 ± 9,4548 vs 5,1 ± 5,7947 right hand: 25,388 ± 24,5858 vs 9,528 ± 10,3643 lef…		p = 0,002	all sites combined: >
Hurtig, 2001	non noxious	von Frey filaments		hand dorsum			intensity at which stimulus is detected 50% of the time			t-test		4,5 ± 1,4 vs 4,6 ± 1,3				=
Blumenstiel, 2011	non noxious	von Frey filaments	most painful area in the back (predominantly cervical for FM) and arbitrary cervical for the controls	hand dorsum		ML (5 runs)	geometric mean	2		ancova, post-hoc LSD	6,10 vs 3,67	2,22 vs 1,96		comparison for the 3 groups of participants: back: F = 1,05 hand: F = 0,699	Comparison for the 3 groups: back: p= 0,355 hand: p= 0,502	=
	noxious	pinprick stimulators	most painful area in the back (predominantly cervical for FM) and arbitrary cervical for the controls	hand dorsum		ML (5 runs)	geometric mean	3		ancova, post-hoc LSD	21,38 vs 61,94	26,73 vs 65,01		back: F = 7,26 hand: F = 6,18	back: p < 0,01 hand: p < 0,01	Back: < Hand: <
Tampin, 2012	non noxious	von Frey filaments	maximal pain area (trapezius for most FM, same area for controls)	dorsum of foot of most symptomatic side (random side for controls)	thenar or dorsum hand	ML (5 runs)	geometric mean	2		ancova, post-hoc LSD	3,08 vs 2,11	5,50 vs 6,34	1,50 vs 2,24		comparison for the 3 groups of participants: p = 0,014	=
	noxious	pinprick stimulators	maximal pain area (trapezius for most FM, same area for controls)	dorsum of foot of most symptomatic side (random side for controls)	thenar or dorsum hand	ML (5 runs)	geometric mean	3		ancova, post-hoc LSD	31,60 vs 66,24	42,23 vs 58,45	54,68 vs 72,81		comparison for the 3 groups of participants: p = 0,512	=
Palmer, 2019	non noxious	von Frey filaments			palmar index, sternum	ML (1 run)	mean		sternum, both index	Kruskal-Wallis, post-hoc Mann-Whitney			index arm : 0,42 ± 1,62 vs 0,27 ± 1,26 contralateral arm : 0,55 ± 1,67 vs 0,08 ± 0,095 sternum : 0,64 ± 1,38 vs 0,12 ± 0,21			contralateral arm : > index arm : = sternum : =
Kaziyama, 2020	non noxious	von Frey filaments			thenar, hand dorsum	ML (3 runs)	mean			Kruskal-Wallis, post-hoc Mann-Whitney			(all FM) right side: 4,11 ± 1,47 vs 0,02 ± 0,03 left side: 4,23 ± 2,10 vs 0,02 ± 0,03		comparison of the 4 groups (a-FM most painful side, a-FM less painful side, average of both sides for s-FM, average of both sides for controls) p < 0,0001	>
	noxious	von Frey filaments			thenar, hand dorsum	ML (3 runs)	mean			Kruskal-Wallis, post-hoc Mann-Whitney			(all FM) right side: 11,84 ± 3,45 vs 64,2 ± 109,4 left side: 13,04 ± 3,24 vs 69,8 ± 112,2		comparison of the 4 groups: p=0,115	<
Hilgenberg-Sydney, 2016	non noxious	nylon filaments			thenar, masseter muscle, cervical zone	ML (5 runs)	mean	random		anova, post-hoc Tukey			masseter: 2,23 ± 0,82 vs 1,74 ± 0,43 cervical: 2,50 ± 1,01 vs 1,68 ± 0,15 thenar: 2,58 ± 0,64 vs 2,26 ± 0,39		comparison of the 4 groups: masseter: p = 0,01 cervical: p = 0,00 thenar: p = 0,04	>
	noxious	nylon filaments			thenar, masseter muscle, cervical zone	ML (5 runs)	mean	random		anova, post-hoc Tukey			masseter: 5,29 ± 0,43 vs 6,10 ± 0,60 cervical: 5,21 ± 0,43 vs 5,87 ± 0,56 thenar: 5,60 ± 0,38 vs 6,18 ± 0,46		comparison of the 4 groups: masseter: p = 0,00 cervical: p = 0,00 thenar: p = 0,00	<
Pfau, 2009	non noxious	von Frey filaments			cheek, trapezius, hand dorsum	ML (5 runs)	geometric mean	2		anova, post-hoc LSD			expressed in z-scores	F = 6,8	p < 0,01	trapezius : > cheek : > hand : =
	noxious	pinprick stimulators			cheek, trapezius, hand dorsum	ML (5 runs)	geometric mean	3		anova, post-hoc LSD			expressed in z-scores	F = 9,7	p < 0,001	trapezius: < cheek: = hand: =
Eken, 2018	noxious	electronic von Frey filaments			thumb	ML (5 runs)	mean			anova			198,3 ± 11,2 vs 243,7 ± 11,8	F = 7,788	p = 0,009	<
Lim, 2016	non noxious	Semmes Weinstein filaments			2 sites on the trapezius, 2 sites on the hand dorsum		smallest intensity that could be perceived	1		anova			Hand dorsum: 3,65 ± 0,16 vs 3,71 ± 0,34 Trapezius: 3,79 ± 0,47 vs 3,84 ± 0,34		p = 0,134	=
Burgmer, 2012	noxious	von Frey filaments			forearm	ML (3 runs)	median			t-test			165 vs 258	t = 127,0	p = 0,56	=
Van Laarhoven, 2007	noxious	Semmes Weinstein filaments	forearm	trapezius		ML	moment when perception changes to unpleasant sensation	fixed		anova, post-hoc LSD	13,13 ± 5,76 vs 16 ± 4,91	11,27 ± 5,81 vs 16,79 ± 4,24		comparison for the 3 groups of participants: Painful: F = 6,75 Non painful: F = 30,92	forearm: p < 0,05 trapezius: p < 0,001	forearm: = trapezius: <
Carli, 2002	noxious	von Frey filaments			index finger	ML (2 runs)	mean	1		anova , post-hoc LSD			394.08 ± 214.53 vs 551.26 ± 168.37	comparison for the 6 groups of participants: F = 2,72	p < 0,02	<
Evdokimov, 2019	non noxious	von Frey filaments			dorsum of foot	ML (5 runs)	geometric mean	2		t-test			3,86 ± 4,72 vs 2,11 ± 5,38		p < 0,001	>
	noxious	pinprick stimulators			dorsum of foot	ML (5 runs)	geometric mean	3		t-test			86,61 ± 105,42 vs 49,40 ± 111,30		p < 0,001	>
Crettaz, 2013	noxious	pinprick stimulators			forearm	ML (5 runs)	geometric mean	2		anova, post-hoc t-test			1,50 ± 0,51 vs 2,08 ± 0,29	t = 3,25	p = 0,004	<
Supplementary Table 7. Extraction table. ML, method of limits; FM, participants with fibromyalgia.
